# Supplementary material for: A new species of Rhododendron (Ericaceae) from Guizhou, China
Source: PhytoKeys. 2020 May 8;146:53–9. doi: 10.3897/phytokeys.146.51342 (PMC9849097; doi:10.3897/phytokeys.146.51342)
Supplement: XML Treatment for Rhododendron pudingense [file phytokeys.146.51342-treatment1.xml]

<!DOCTYPE tp:taxon-treatment
  PUBLIC "-//TaxonX//DTD Taxonomic Treatment Publishing DTD v0 20100105//EN" "tax-treatment-NSO.dtd">
<tp:taxon-treatment xmlns:tp="http://www.plazi.org/taxpub"><tp:treatment-meta><kwd-group><label>Taxon classification</label><kwd>
                <named-content content-type="kingdom">Plantae</named-content>
              </kwd><kwd>
                <named-content content-type="order">Ericales</named-content>
              </kwd><kwd>
                <named-content content-type="family">Ericaceae</named-content>
              </kwd></kwd-group><mixed-citation publication-type="journal"><person-group><name><surname>Dai</surname><given-names>Xiao-Yong</given-names></name><name><surname>Yang</surname><given-names>Cheng-Hua</given-names></name><name><surname>Yang</surname><given-names>Bing</given-names></name><name><surname>Chen</surname><given-names>Pu</given-names></name><name><surname>Ma</surname><given-names>Yong-Peng</given-names></name></person-group><article-title>A new species of <italic><tp:taxon-name><tp:taxon-name-part taxon-name-part-type="genus" reg="Rhododendron">Rhododendron</tp:taxon-name-part></tp:taxon-name></italic> (<tp:taxon-name><tp:taxon-name-part taxon-name-part-type="family">Ericaceae</tp:taxon-name-part></tp:taxon-name>) from Guizhou, China</article-title><source>PhytoKeys</source><day>08</day><month>05</month><year>2020</year><volume>146</volume><fpage>53</fpage><lpage>59</lpage><pub-id pub-id-type="doi">10.3897/phytokeys.146.51342</pub-id></mixed-citation></tp:treatment-meta><tp:nomenclature><tp:taxon-name>
              <object-id xmlns:xlink="http://www.w3.org/1999/xlink" content-type="arpha" xlink:type="simple">0F5D571A-9B65-5D26-A2E1-0F7A016C3D48</object-id>
              <tp:taxon-name-part taxon-name-part-type="genus" reg="Rhododendron">Rhododendron</tp:taxon-name-part>
              <tp:taxon-name-part taxon-name-part-type="species" reg="pudingense">pudingense</tp:taxon-name-part>
              <object-id xmlns:xlink="http://www.w3.org/1999/xlink" content-type="ipni" xlink:type="simple">urn:lsid:ipni.org:names:77209564-1</object-id>
            </tp:taxon-name><tp:taxon-authority>X.Y. Dai, C.H. Yang &amp; Y.P. Ma.</tp:taxon-authority><tp:taxon-status xmlns:xlink="http://www.w3.org/1999/xlink" xlink:type="simple">sp. nov.</tp:taxon-status><xref ref-type="fig" rid="F1">Figs 1</xref><xref ref-type="fig" rid="F2">, 2</xref></tp:nomenclature><tp:treatment-sec sec-type="material" id="SECID0E4JAC"><title>Type.</title><p>China. Guizhou: Puding County, Machang town, Longjinshan, <named-content xmlns:xlink="http://www.w3.org/1999/xlink" content-type="dwc:verbatimCoordinates" xlink:type="simple"><named-content content-type="geo-json" specific-use="{&#34;type&#34;:&#34;Point&#34;,&#34;coordinates&#34;:[105.588900,26.292800]}" id="NCID0EGKAC" xlink:type="simple">26°17'34.08"N, 105°35'20.04"E</named-content></named-content>, altitude 1400 m alt., 7 May 2018, <italic>XiaoyongDai 180507112</italic> (fl., Holotype GF!, isotypes KUN!, PE!).</p></tp:treatment-sec><tp:treatment-sec sec-type="description" id="SECID0ENKAC"><title>Description.</title><p><italic>Shrubs</italic> evergreen. <italic>Branches</italic> subverticillate, young shoots with coarsely strigose, hairs flat. <italic>Leaves</italic> hard leathery, crowded at branch top, obovate to obovate-elliptic, 8–20 × 5–10 mm; apex obtuse, obtusely pointed or mucronate, base cuneate, margin slightly revolute; abaxial surface sparsely with coarsely brown strigose except for midvein; adaxial surface green, margin sparsely with coarsely strigose at first, and then fall off gradually except for midvein; adaxial abaxial surface greyish white, while yellow-white when dry; midrib and lateral veins concaved on abaxial surface and projecting on abaxial surface, lateral veins inconspicuous visible on both sides, anastomosing margin. <italic>Petioles</italic> 2–4 mm at length, densely with coarsely dark brown strigose. <italic>Floral bud</italic> ovoid, paleta ovoid, 7–10 × 4–6 mm, outer surface ridge coarsely strigose, margin villous. <italic>Inflorescence</italic> terminal, 4–6-flowered. <italic>Pedicel</italic> 4–10 mm at length, densely coarsely strigose. <italic>Calyx</italic> slightly 5-lobed, delta, sinuate, 1 × 1.5 mm, outer side coarsely strigose, margin densely. <italic>Corolla</italic> funnel, bilaterally symmetric, 15–20 mm at length; tube cylindric, inner surface slightly puberulent, 8–11 × 2–3 mm; lobes 5, apex obtusely pointed or mucronate, equal, 6–9 × 4 mm. <italic>Stamens</italic> 5, subequal, exerted, 15–28 mm at length; filaments pink, slightly puberulent; anthers purple; ovary ovoid, 3.5 mm at length, densely coarsely strigose. <italic>Style</italic> ca. 20–28 mm at length, longer than parts of stamens, purplish red at middle and lower part, glabrous; stigmas capitate, pink. <italic>Capsule</italic> oblong, 5 mm at length, coarsely strigose.</p><fig id="F1" position="float" orientation="portrait"><object-id xmlns:xlink="http://www.w3.org/1999/xlink" content-type="doi" xlink:type="simple">10.3897/phytokeys.146.51342.figure1</object-id><object-id xmlns:xlink="http://www.w3.org/1999/xlink" content-type="zenodo_dep_id" xlink:type="simple">3830259</object-id><object-id xmlns:xlink="http://www.w3.org/1999/xlink" content-type="arpha" xlink:type="simple">F0DE289C-D370-5425-ABAC-1CF866C588DE</object-id><label>Figure 1.</label><caption><p><italic><tp:taxon-name><tp:taxon-name-part taxon-name-part-type="genus" reg="Rhododendron">Rhododendron</tp:taxon-name-part><tp:taxon-name-part taxon-name-part-type="species" reg="pudingense">pudingense</tp:taxon-name-part></tp:taxon-name></italic> X.Y. Dai &amp; C.H. Yang, sp. nov. <bold>A</bold> fruiting branch <bold>B</bold> flowering branch <bold>C</bold> leaf abaxial <bold>D</bold> flowers <bold>E</bold> side view of flower <bold>F</bold> stigma and ovary <bold>G</bold> stamen <bold>H</bold> capsule.</p></caption><graphic xmlns:xlink="http://www.w3.org/1999/xlink" xlink:href="phytokeys-146-053_article-51342__-g001.jpg" position="float" orientation="portrait" xlink:type="simple" id="oo_407743.jpg"><uri content-type="original_file" xlink:type="simple">https://binary.pensoft.net/fig/407743</uri></graphic></fig></tp:treatment-sec><tp:treatment-sec sec-type="etymology" id="SECID0ETMAC"><title>Etymology.</title><p>The specific epithet is named after the type locality Puding County, in which this plant was first discovered.</p></tp:treatment-sec><tp:treatment-sec sec-type="Vernacular name" id="SECID0EYMAC"><title>Vernacular name.</title><p>Chinese mandarin: pǔ dìng dù juān (普定杜鹃)</p><p><bold>Phenology.</bold> This new species has been observed in flowering from mid-April to early May and fruiting from early May to October.</p></tp:treatment-sec><tp:treatment-sec sec-type="distribution" id="SECID0EBNAC"><title>Distribution and habitat.</title><p>So far, this species is only known from the type locality (Pudding County) and from the Wangmo County, Guizhou Province, southwest China. At these locations <italic><tp:taxon-name><tp:taxon-name-part taxon-name-part-type="genus" reg="Rhododendron">Rhododendron</tp:taxon-name-part><tp:taxon-name-part taxon-name-part-type="species" reg="pudingense">pudingense</tp:taxon-name-part></tp:taxon-name></italic> grows in evergreen and deciduous broad leaved mixed open forests within the rock cracks of limestone hills, at an elevation of 1300 m to 1400 m.</p></tp:treatment-sec><tp:treatment-sec sec-type="conservation status" id="SECID0ESNAC"><title>Conservation status.</title><p><italic><tp:taxon-name><tp:taxon-name-part taxon-name-part-type="genus" reg="Rhododendron">Rhododendron</tp:taxon-name-part><tp:taxon-name-part taxon-name-part-type="species" reg="pudingense">pudingense</tp:taxon-name-part></tp:taxon-name></italic> is currently known only from two locations, Puding County and Wangmo County (Guizhou Province, China) with a combined population estimated at 100 individuals, and an area of occupancy (AOO) of &lt;500 kilometers. Within this species known range the populations are severely fragmented and occupy a vegetation association in decline; we therefore propose to treat it as [EN B2ab(iii); D] in accordance to the IUCN Red List Categories and Criteria version 13 (IUCN Standards and Petitions Subcommittee 2017).</p></tp:treatment-sec><tp:treatment-sec sec-type="material" id="SECID0EDOAC"><title>Additional specimens examined.</title><p>China. <bold>Guizhou</bold>: Puding County, Machang Town, Longjinshan, altitude Longjinshan, 26°17'34.08"N, 105°35'20.04"E, 1400 m alt., 20 August 2018, <italic>Xiaoyong Dai 18082201</italic> (fr., paratype GF!); China. <bold>Guizhou</bold>: Wangmo County, Mashan Town, Heidong, <named-content xmlns:xlink="http://www.w3.org/1999/xlink" content-type="dwc:verbatimCoordinates" xlink:type="simple"><named-content content-type="geo-json" specific-use="{&#34;type&#34;:&#34;Point&#34;,&#34;coordinates&#34;:[106.370481,25.239181]}" id="NCID0ESOAC" xlink:type="simple">25°14'21.05"N, 106°22'13.73"E</named-content></named-content>, 1300 m alt., 10 April 2019, <italic>Xiaoyong Dai</italic> &amp;<italic>Jianghua HUANG 19041002</italic> (fl., paratype GF!).</p><fig id="F2" position="float" orientation="portrait"><object-id xmlns:xlink="http://www.w3.org/1999/xlink" content-type="doi" xlink:type="simple">10.3897/phytokeys.146.51342.figure2</object-id><object-id xmlns:xlink="http://www.w3.org/1999/xlink" content-type="zenodo_dep_id" xlink:type="simple">3830261</object-id><object-id xmlns:xlink="http://www.w3.org/1999/xlink" content-type="arpha" xlink:type="simple">4318804C-48EE-5343-B6E7-AD33F35BA4A5</object-id><label>Figure 2.</label><caption><p><italic><tp:taxon-name><tp:taxon-name-part taxon-name-part-type="genus" reg="Rhododendron">Rhododendron</tp:taxon-name-part><tp:taxon-name-part taxon-name-part-type="species" reg="pudingense">pudingense</tp:taxon-name-part></tp:taxon-name></italic> X.Y. Dai &amp; C.H. Yang, sp. nov. <bold>A</bold> habitat <bold>B</bold> one flowering plant <bold>C</bold> inflorescence <bold>D</bold> flower viewed from different angles as well as stigma and filaments <bold>E</bold> fruit branch.</p></caption><graphic xmlns:xlink="http://www.w3.org/1999/xlink" xlink:href="phytokeys-146-053_article-51342__-g002.jpg" position="float" orientation="portrait" xlink:type="simple" id="oo_407744.jpg"><uri content-type="original_file" xlink:type="simple">https://binary.pensoft.net/fig/407744</uri></graphic></fig></tp:treatment-sec><tp:treatment-sec sec-type="Relationships" id="SECID0E4PAC"><title>Relationships.</title><p>The new species is morphologically similar to <italic><tp:taxon-name><tp:taxon-name-part taxon-name-part-type="genus" reg="Rhododendron">R.</tp:taxon-name-part><tp:taxon-name-part taxon-name-part-type="species" reg="myrsinifolium">myrsinifolium</tp:taxon-name-part></tp:taxon-name></italic> and <italic><tp:taxon-name><tp:taxon-name-part taxon-name-part-type="genus" reg="Rhododendron">R.</tp:taxon-name-part><tp:taxon-name-part taxon-name-part-type="species" reg="minutiflorum">minutiflorum</tp:taxon-name-part></tp:taxon-name></italic> (Table <xref ref-type="table" rid="T1">1</xref>), however, <italic><tp:taxon-name><tp:taxon-name-part taxon-name-part-type="genus" reg="Rhododendron">R.</tp:taxon-name-part><tp:taxon-name-part taxon-name-part-type="species" reg="pudingense">pudingense</tp:taxon-name-part></tp:taxon-name></italic> can be easily distinguished from these species by examination of the corolla tube, stamens and styles. Notably, <italic><tp:taxon-name><tp:taxon-name-part taxon-name-part-type="genus" reg="Rhododendron">R.</tp:taxon-name-part><tp:taxon-name-part taxon-name-part-type="species" reg="pudingense">pudingense</tp:taxon-name-part></tp:taxon-name></italic> has a longer corolla tube (8–11 mm long) than <italic><tp:taxon-name><tp:taxon-name-part taxon-name-part-type="genus" reg="Rhododendron">R.</tp:taxon-name-part><tp:taxon-name-part taxon-name-part-type="species" reg="myrsinifolium">myrsinifolium</tp:taxon-name-part></tp:taxon-name></italic> and <italic><tp:taxon-name><tp:taxon-name-part taxon-name-part-type="genus" reg="Rhododendron">R.</tp:taxon-name-part><tp:taxon-name-part taxon-name-part-type="species" reg="minutiflorum">minutiflorum</tp:taxon-name-part></tp:taxon-name></italic>, whose corolla tube lengths are both &lt; 4 mm (Table <xref ref-type="table" rid="T1">1</xref>). In addition, <italic><tp:taxon-name><tp:taxon-name-part taxon-name-part-type="genus" reg="Rhododendron">R.</tp:taxon-name-part><tp:taxon-name-part taxon-name-part-type="species" reg="pudingense">pudingense</tp:taxon-name-part></tp:taxon-name></italic> has glabrous styles whereas the lower part of style in <italic><tp:taxon-name><tp:taxon-name-part taxon-name-part-type="genus" reg="Rhododendron">R.</tp:taxon-name-part><tp:taxon-name-part taxon-name-part-type="species" reg="myrsinifolium">myrsinifolium</tp:taxon-name-part></tp:taxon-name></italic> and <italic><tp:taxon-name><tp:taxon-name-part taxon-name-part-type="genus" reg="Rhododendron">R.</tp:taxon-name-part><tp:taxon-name-part taxon-name-part-type="species" reg="minutiflorum">minutiflorum</tp:taxon-name-part></tp:taxon-name></italic>, is furnished with coarsely appressed setose hairs or sparsely shortly glandular-hairy (Table <xref ref-type="table" rid="T1">1</xref>). Furthermore, the stamens of <italic><tp:taxon-name><tp:taxon-name-part taxon-name-part-type="genus" reg="Rhododendron">R.</tp:taxon-name-part><tp:taxon-name-part taxon-name-part-type="species" reg="pudingense">pudingense</tp:taxon-name-part></tp:taxon-name></italic> are 15–28 mm long and slightly puberulent below the middle of filament, where those of <italic><tp:taxon-name><tp:taxon-name-part taxon-name-part-type="genus" reg="Rhododendron">R.</tp:taxon-name-part><tp:taxon-name-part taxon-name-part-type="species" reg="myrsinifolium">myrsinifolium</tp:taxon-name-part></tp:taxon-name></italic>, are 12–14 mm long and glabrous, and the stamens of <italic><tp:taxon-name><tp:taxon-name-part taxon-name-part-type="genus" reg="Rhododendron">R.</tp:taxon-name-part><tp:taxon-name-part taxon-name-part-type="species" reg="minutiflorum">minutiflorum</tp:taxon-name-part></tp:taxon-name></italic> are 7 mm long and puberulent in their lower portion (Table <xref ref-type="table" rid="T1">1</xref>).</p><table-wrap id="T1" position="float" orientation="portrait"><label>Table 1.</label><caption><p>Diagnostic characters for <italic><tp:taxon-name><tp:taxon-name-part taxon-name-part-type="genus" reg="Rhododendron">Rhododendron</tp:taxon-name-part><tp:taxon-name-part taxon-name-part-type="species" reg="pudingense">pudingense</tp:taxon-name-part></tp:taxon-name></italic> and closely related species.</p></caption><table id="TID0EXKAE" rules="all"><tbody><tr><td rowspan="1" colspan="1">
                      <bold>Characters</bold>
                    </td><td rowspan="1" colspan="1">
                      <bold>
                        <italic>
                          <tp:taxon-name><tp:taxon-name-part taxon-name-part-type="genus" reg="Rhododendron">R.</tp:taxon-name-part><tp:taxon-name-part taxon-name-part-type="species" reg="myrsinifolium">myrsinifolium</tp:taxon-name-part></tp:taxon-name>
                        </italic>
                      </bold>
                    </td><td rowspan="1" colspan="1">
                      <bold>
                        <italic>
                          <tp:taxon-name><tp:taxon-name-part taxon-name-part-type="genus" reg="Rhododendron">R.</tp:taxon-name-part><tp:taxon-name-part taxon-name-part-type="species" reg="pudingense">pudingense</tp:taxon-name-part></tp:taxon-name>
                        </italic>
                      </bold>
                    </td><td rowspan="1" colspan="1">
                      <bold>
                        <italic>
                          <tp:taxon-name><tp:taxon-name-part taxon-name-part-type="genus" reg="Rhododendron">R.</tp:taxon-name-part><tp:taxon-name-part taxon-name-part-type="species" reg="minutiflorum">minutiflorum</tp:taxon-name-part></tp:taxon-name>
                        </italic>
                      </bold>
                    </td></tr><tr><td rowspan="1" colspan="1">Leaf shape</td><td rowspan="1" colspan="1">elliptic, rarely obovate</td><td rowspan="1" colspan="1">obovate to obovate-elliptic</td><td rowspan="1" colspan="1">oblong to obovate or broadly ovate</td></tr><tr><td rowspan="1" colspan="1">Leaf length</td><td rowspan="1" colspan="1">6–8×3–5 mm</td><td rowspan="1" colspan="1">8–20 × 5–10 mm</td><td rowspan="1" colspan="1">8–15 × 3–5 mm</td></tr><tr><td rowspan="1" colspan="1">Leaf margin</td><td rowspan="1" colspan="1">red-brown punctate glands</td><td rowspan="1" colspan="1">no glands</td><td rowspan="1" colspan="1">no glands</td></tr><tr><td rowspan="1" colspan="1">Corolla tube length</td><td rowspan="1" colspan="1">4 mm long</td><td rowspan="1" colspan="1">8–11 mm long</td><td rowspan="1" colspan="1">3 mm long</td></tr><tr><td rowspan="1" colspan="1">Corolla tube surface</td><td rowspan="1" colspan="1">glabrous in both sides</td><td rowspan="1" colspan="1">outer surface glabrous whereas inner surface puberulent</td><td rowspan="1" colspan="1">outer surface reddish glandular-hairy and inner surface puberulent</td></tr><tr><td rowspan="1" colspan="1">Stamen length</td><td rowspan="1" colspan="1">12–14 mm</td><td rowspan="1" colspan="1">15–28 mm</td><td rowspan="1" colspan="1">7 mm long</td></tr><tr><td rowspan="1" colspan="1">Filament</td><td rowspan="1" colspan="1">glabrous</td><td rowspan="1" colspan="1">slightly puberulent below the middle of filament</td><td rowspan="1" colspan="1">puberulent at the lower part</td></tr><tr><td rowspan="1" colspan="1">Style length</td><td rowspan="1" colspan="1">12–15mm</td><td rowspan="1" colspan="1">20–28 mm</td><td rowspan="1" colspan="1">8 mm long</td></tr><tr><td rowspan="1" colspan="1">Style covers</td><td rowspan="1" colspan="1">coarsely appressed setose at the lower part</td><td rowspan="1" colspan="1">glabrous</td><td rowspan="1" colspan="1">Sparsely shortly glandular-hairy below</td></tr></tbody></table></table-wrap></tp:treatment-sec></tp:taxon-treatment>
